# Supplementary material for: Proline dehydrogenase, a rate-limiting catabolic enzyme, affecting the growth and pathogenicity of Toxoplasma gondii tachyzoites by regulating the proline metabolism and mitochondrial function of the parasite
Source: Parasit Vectors. 2025 Jul 29;18:309. doi: 10.1186/s13071-025-06966-x (PMC12308898; doi:10.1186/s13071-025-06966-x)
Supplement: Supplementary file 1 — Additional file 1: Table S1. Information of primers in this study [file 13071_2025_6966_MOESM1_ESM.xlsx]

## Sheet: Sheet1
Table S1: Information of primers in this study
Primer	Sequence (5'-3')	Purpose	Annealing temperature (℃)
1Tgprodh-HA-gRNA1-F	ATTTAATGTTTGCTGTTCCGGTTTTAGAGCTAGAAATAGC	Construct the pSAG1::CAS9-U6::sgPRODH-1 plasmid	58
1CAS Joint-R	AAAAGGCAACGGATGTAAAAG	Construct the pSAG1::CAS9-U6::sgPRODH-1 plasmid	58
2CAS Joint-F	CTTTTACATCCGTTGCCTTTTCC	Construct the pSAG1::CAS9-U6::sgPRODH-1 plasmid	58
2CAS Joint-R	GCCGTTTGTCTCGATCAGAGG	Construct the pSAG1::CAS9-U6::sgPRODH-1 plasmid	58
3CAS Joint-F	CCTCTGATCGAGACAAACGGC	Construct the pSAG1::CAS9-U6::sgPRODH-1 plasmid	58
CAS9-gRNA-F	GCTTCCTCCCTGTGCGCT	Identify whether the gRNA has been inserted into the gRNA site	58
CAS9-gRNA-R	GGAACAAAAGCTGGAGCTCAAAAAAG	Identify whether the gRNA has been inserted into the gRNA site	58
3Tgprodh-HA-gRNA1-R	CGGAACAGCAAACATTAAATAACTTGACATCCCCATTTACCAG	Construct the pSAG1::CAS9-U6::sgPRODH-1 plasmid	58
Tgprodh-5'UTR-F	TTTTTCAGGAAATCAAACACCGGCTCCGTTCACTGATAAGGGCGAAAAAGGGCTCGACGAGGATGTACCC	Amplify the Tgprodh 5'UTR-DHFR-3'UTR fragment.	57
Tgprodh-3'UTR-R	CTGCCTACCTTCTACATCCGCAACGCGGTTAGCGGCATACAAGGGACACTCACCGCTTTCTCAACAGGAAAAAGC	Amplify the Tgprodh 5'UTR-DHFR-3'UTR fragment.	57
Tgprodh 5'UTR-HA-F	ACAATACCATACCTCCTCCG	Identify the homologous recombination of Tgprodh 5'UTR and HA	55
Tgprodh 5'UTR-HA-R	TGGCCTTAATGCCGTTCTTC	Identify the homologous recombination of Tgprodh 5'UTR and HA	58
Tgprodh 3'UTR-HA-F	AGATCGATAATCTGCGACCG	Identify the homologous recombination of Tgprodh 3'UTR and HA	56
Tgprodh 3'UTR-HA-R	CAAGATACCGCAGATTGTGG	Identify the homologous recombination of Tgprodh 3'UTR and HA	57
1Tgprodh-gRNA2-F	ATGCTCAATTTGGAATGCGG GTTTTAGAGCTAG AAATAGC	Construct the pSAG1::CAS9-U6::sgPRODH-2 plasmid	58
3Tgprodh-gRNA2-R	CCGCATTCCAAATTGAGCAT AACTTGACATCCCCATTTACCAG	Construct the pSAG1::CAS9-U6::sgPRODH-2 plasmid	58
Tgprodh 5’KO-F	TCTCTGGTGCTGTGGCCCTA	Amplify the 5′UTR fragment of the Tgprodh gene	59
Tgprodh 5’KO-R	TGTCAGCCTCTTTCCGAAAAT	Amplify the 5′UTR fragment of the Tgprodh gene	56
Tgprodh 3’KO-F	GGCTCACTGTCCGCATGATG	Amplify the 3′UTR fragment of the Tgprodh gene	60
Tgprodh 3’KO-R	TCCGTCTGCGTACAGCCTCA	Amplify the 3′UTR fragment of the Tgprodh gene	60
Tgprodh-DHFR-F	ATTTTCGGAAAGAGGCTGACA AAGCTTCGCCAGGCTGTA	Amplify the DHFR resistance fragment	57
Tgprodh-DHFR-R	CATCATGCGGACAGTGAGCC GGAATTCATCCTGCAAGTGC	Amplify the DHFR resistance fragment	57
pPRODH:DHFR-D-F	TGAGGCTGTACGCAGACGGA GTCGTACAGTTGACGTCGA	Amplify the backbone of pUPRT::DHFR-D plasmid	57
pPRODH:DHFR-D-R	TAGGGCCACAGCACCAGAGA GACAACTTTTCTATACAAAGTTGATAG	Amplify the backbone of pUPRT::DHFR-D plasmid	57
IMC1-F	tgtacaaaaaagcaggcttcTGCCAGCGATGAACAGCCA	Amplify the IMC1 promoter	55
IMC1-R	CAGATTTCTTCAGCAACCACATGGTGAGAAAGGAGGGAACAACT	Amplify the IMC1 promoter	56
Tgprodh-CDS-F	ATGTGGTTGCTGAAGAAATCTG	Amplify the coding region of Tgprodh	55
Tgprodh-CDS-R	ttgtacaagaaagctgggtc TTAATCGAGCGGGTCCTGGTTCGTGTGGACCTCTCTTACTTTTTCGCCCTTATCAGTG	Amplify the coding region of Tgprodh	55
Tguprt-UTR-1F	GACCCAGCTTTCTTGTACAAAGTG	Amplify the Tguprt fragment	57
Tguprt-UTR-1R	CCAGTCTATTAATTGTTGCCGG	Amplify the Tguprt fragment	57
Tguprt-UTR-2F	CCGGCAACAATTAATAGACTGG	Amplify the Tguprt fragment	56
Tguprt-UTR-2R	GAAGCCTGCTTTTTTGTACAAACTT	Amplify the Tguprt fragment	56
Tgprodh-gRNA-F	TACAAAGTTTTCTGTGGAGGGG	Amplification of 827 bp fragment in Tgprodh gene	60
Tgprodh-gRNA-R	ATTGTAGAGACGGGGCCTAGAG	Amplification of 827 bp fragment in Tgprodh gene	60
Tgprodh-F	ATGTGGTTGCTGAAGAAATCTG	Amplification of 4174 bp fragment in Tgprodh gene	57
Tgprodh-R	CTTTTTCGCCCTTATCAGTG	Amplification of 4174 bp fragment in Tgprodh gene	57
DHFR-F	AAGCTTCGCCAGGCTGTA	Amplify 3163 bp of DHFR resistant fragment	59
DHFR-R	GGAATTCATCCTGCAAGTGC	Amplify 3163 bp of DHFR resistant fragment	59
Tguprt-F	GATCCGCTTCTCTTGTACTGC	Amplification of 1238 bp fragment in Tguprt gene	55
Tguprt-R	AAGCAGGTGCAGCGGACAAG	Amplification of 1238 bp fragment in Tguprt gene	55
Tgprodh-identify-F	GGAAACCGAAGATGAACTACTG	Amplification of 1122 bp fragment in Tgprodh gene	57
Tgprodh-identify-R	GCTTCTGGTTGTCTCTCTGT	Amplification of 1122 bp fragment in Tgprodh gene	57
B1-F	AACGGGCGAGTAGCACCTGAGGAG	The primer for qPCR of B1 gene	57
B1-R	TGGGTCTACGTCGATGGCATGACAAC	The primer for qPCR of B1 gene	57
Tg18sRNA-F	AGATACAGAACCAACCCACC	The primer for qPCR of Tg18sRNA gene	56.2
Tg18sRNA-R	CTGCTGCCTTCCTTAGATG	The primer for qPCR of Tg18sRNA gene	56.4
Tgcox1-F	GGCCCATCATATGATGACTGTC	The primer for qPCR of Tgcox1 gene	57
Tgcox1-R	GCATTACCCATAACTACACCTG	The primer for qPCR of Tgcox1 gene	55
β-tubulin-F	CAAACTTGCGGTCAACCTCATCC	The primer for RT-qPCR of β-tubulin gene	58
β-tubulin-R	GTTCCCGACAAAGGTGACAGACAT	The primer for RT-qPCR of β-tubulin gene	58
Tgp5cdh-F	CTGAGTGGAGATTCTCCTCAC	The primer for RT-qPCR of Tgp5cdh gene	56
Tgp5cdh-R	CTTCTGCAAGACCTGGCCATA	The primer for RT-qPCR of Tgp5cdh gene	58
Tgpycr1-F	ATGATTCCTCCCCTGCTTTTG	The primer for RT-qPCR of Tgpycr1 gene	57
Tgpycr1-R	GCCCCTATAAAGGCGATTTTC	The primer for RT-qPCR of Tgpycr1 gene	56
Tgpycr2-F	ATGTGTTGCGGCACCATC	The primer for RT-qPCR of Tgpycr2 gene	58
Tgpycr2-R	TTCCGTATCCGCTCCGTC	The primer for RT-qPCR of Tgpycr2 gene	59
Tgoat-F	ATGGCTACCAAGTCCGACG	The primer for RT-qPCR of Tgoat gene	58
Tgoat-R	GGTGACAATGCCCTTGACTG	The primer for RT-qPCR of Tgoat gene	57
Tgg5k-F	GCCTTGCATCGCGGATTTG	The primer for RT-qPCR of Tgg5k gene	60
Tgg5k-R	GACACCACCACCACGGTAT	The primer for RT-qPCR of Tgg5k gene	58
Tgγ-gpr-F	CGCTGCAAGGTATGAACGT	The primer for RT-qPCR of Tgγ-gpr gene	58
Tgγ-gpr-R	GTCGTTGGAACACAGGCG	The primer for RT-qPCR of Tgγ-gpr gene	60
Tgssadh-F	CAGTGGAAGTGAGATTAGAGCC	The primer for RT-qPCR of Tgssadh gene	58.1
Tgssadh-R	ACGAAGAGGAAGAGGCAGA	The primer for RT-qPCR of Tgssadh gene	57.7
Tggs-F	TCCGAAGACTTGCTGGAT	The primer for RT-qPCR of Tggs gene	56.8
Tggs-R	AATGAAGAACTCCGCCTCT	The primer for RT-qPCR of Tggs gene	56.5
Tgpd-he1β -F	CCTCGTCTTTCTCTTCTCCC	The primer for RT-qPCR of Tgpd-he1β gene	58
Tgpd-he1β -R	CCACCACTGCTTCTTGAAT	The primer for RT-qPCR of Tgpd-he1β gene	56.2
Tg2OG-Fe(II)_oxy-F	TGGTCTGTTCCTCTTGCCA	The primer for RT-qPCR of Tg2OG-Fe(II)_oxy gene	59.3
Tg2OG-Fe(II)_oxy-R	CTCATTTGTTCCTGGATACGAG	The primer for RT-qPCR of Tg2OG-Fe(II)_oxy gene	59.1
Tgatg3-F	TTCTGACGCACAAGTTCCC	The primer for RT-qPCR of Tgatg3 gene	59.8
Tgatg3-R	GCTCCCTCCTTCTCTTTCCT	The primer for RT-qPCR of Tgatg3 gene	59
Tgdrpc-F	AAATGACATCCGCACTCAG	The primer for RT-qPCR of Tgdrpc gene	57.2
Tgdrpc-R	GGCTCTGGAACTTGTGGTT	The primer for RT-qPCR of Tgdrpc gene	57.7
Tgms35-F	CGCCGATGACTCTGTTTGTA	The primer for RT-qPCR of Tgms35 gene	59.9
Tgms35-R	TGTCAATGTCGTGCGTCA	The primer for RT-qPCR of Tgms35 gene	59.3
